# Supplementary material for: Sex Differences in the Diagnosis, Management, and Outcomes of Suspected Non-ST-Elevation Acute Coronary Syndromes Meeting Rapid Rule-Out Criteria
Source: J Clin Med. 2023 Sep 1;12(17):5704. doi: 10.3390/jcm12175704 (PMC10488340; doi:10.3390/jcm12175704)
Supplement: Supplementary file 1 [file jcm-12-05704-s001.zip]

Archive with 1 entries (1 files):
- jcm-2529605-supplementary.pdf
